# Supplementary material for: Characterisation of the Immunophenotype of Dogs with Primary Immune-Mediated Haemolytic Anaemia
Source: PLoS One. 2016 Dec 12;11(12):e0168296. doi: 10.1371/journal.pone.0168296 (PMC5152924; doi:10.1371/journal.pone.0168296)
Supplement: S1 File — (XLSX) [file pone.0168296.s004.xlsx]

## Sheet: Sheet1
Case Number (unique identifier)	Case Type (1=IMHA, 2=Inflammatory, 3=Healthy)	Factor score for component 1	Factor score for component 2	Factor score for component 3	Factor score for component 4	Relative expression of IL-10	Relative expression of IFNg	CD8 frequency (%CD5+)	CD4 frequency (%CD5+)	FoxP3+ (%CD4CD5+)	FoxP3+ absolute count (x10^9/l)	Mortality at 30 days	IL-2 (pg/ml)	IL-6 (pg/ml)	CXCL-8 (pg/ml)	IL-10 (pg/ml)	TNFa (pg/ml)	Rectal temp ©	Age (years)	Saline agglutination (1=positive, 0=negative)	Albumin (g/l)	Total bilirubin (umol/l)	Pulse rate (per min)	Resp rate (per min)	Spherocyte score	Date of presentation	Date of birth	Date of death	Date of last contact	Survival time (days)	Breed	Sex (0=intact male, 1=neutered male, 2=intact female, 3=neutered female)	Mortality status (0=dead at time of follow-up, 1=alive at time of follow-up)	Diagnosis (if inflammatory case)	PCV (%)	White blood cell count (x10^9/l)	Neutrophil count (x10^9/l)	Monocyte count (x10^9/l)	Lymphocyte count (x10^9/l)	Eosinophil count (x10^9/l)	Coombs titre (results expressed as 1:x)	Band neutrophil count (x10^9/l)	Platelet count (x10^9/l)	Red cell distribution width (%)	Absolute reticulocyte count (per microlitre)	Platelet clumping (1= clumping detected, 0=no clumping)	Serum globulin (g/l)	Serum creatinine (umol/l)
2	1	0.77543	-0.30639	0.25739	3.28904	0.122	0.003			2.9	42.0212	0	128.57	182.08	12936.6	0.515	83998	39.1	10.25	1	35.2	128.9	156	32	2	21.06.2014	09.03.2004	29.06.2014		8	Cocker spaniel	2	0		14	45.71	35.65	3.66	1.37	0.91		4.11	649	18.1			1	41.4
3	1	0.17049	0.98663	-2.01382	0.34862	0.031	0.003			7.51	29.5801	1	62.96	798.86	8790.55	10680	51304	41	1.67	1	30.3	26.1	150	70	2	26.06.2014	25.10.2012		02.06.2016	707	Cross breed	1	1		15	20.84	17.09	2.5	0.63	0		0.63	353	16.6	253080	1	0	29
4	1					0.003						1						39.4	8.67	1	37.4	0.8	96		3	04.05.2014	10.08.2005		31.05.2016	758	Bichon frise	1	1		17		12.52	1.17	2.17	0		0.84	425	22	248880	1	1	39.3
6	1											0	91.55	63.18	1139.15	29401	31784	38.7	4	1	31.6	0.2	132	44	2	15.08.2014	15.08.2010	22.08.2014		7	Cocker spaniel	1	0		11		19.08	2	0.44	0		0.67	149	22.8	393600	1	1	39.4
8	1					0.032	0.104					1	259.91	301.66	21228.6	26444	171607	37.8	8.08	0	17.4	2	120	18	3	23.08.2014	23.07.2006		21.04.2015	241	Cocker spaniel	3	1		29		55.15	5.59	3.49	0		5.59	573	22.8	323760	1	0	36.1
9	1											1	156.09	195.72	16990.5	17003	124365	38.4	10.92	1	31.8	1.8	120	32	1	04.09.2014	25.09.2003		14.06.2016	649	Min Schnauzer	3	1		22		7.72	0.76	0.67	0.38		0	260	16.3	62400	1	0	37.6
11	1											1	88.03	153.99	3380.96	29921	66735	38.6	2	1	35.3	15.7	116		1	12.10.2014	11.10.2012		01.04.2016	537	Cross breed	1	1		17		19.23	1.97	0.66	0		0	523	13.5	229840	1	1	33.5
13	1											0	247.33	313.47	23534.2	29344	205453	38.7	5.25	1	30.4	2.7	160	40	0	14.10.2014	01.07.2009	14.10.2014		0	English springer spaniel	0	0		6		8.22	0.65	1.84	0.11		0	322	21.5	1860	0	1	30.4
14	1					0.112						1	107.03	1206.87	322.22	0.515	39292	38.1	3.5	0	30.3	93.2	180	60	1	19.10.2014	02.05.2011		18.06.2016	608	Cross breed	3	1		5		31.68	0.35	2.44	0		0.35	266	13.3	94200	1	1	23.2
16	1											0	195.13	149.79	4947.36	39126	58286	38.9	11	1	32.1	14.6	124	44	1	14.11.2014	05.11.2003	04.12.2014		20	Labrador	3	0		17		13.26	1.68	1.68	0.17		0	83	16.9	56540	0	0	26.6
17	1	-0.18961	-0.06101	-0.68157	-0.44068			12.3	58.3	5.56	21.9332	1	53.45	204.94	1088.62	61250	46022	40	1.08	1	39.4	12.6	120	40	3	16.11.2014	26.09.2013		25.06.2015	221	English springer spaniel	3	1		8	14.19	12.49	0.85	0.71	0		0.14	470	17.7	314760	1	0	37.7
101	1					0.022	0.032					1	214.16	297.19	23749	85574	200288	38.6	3.75	0	29.6	4.4	108	44	1	11.12.2014	11.03.2011		07.10.2015	300	Curly coated retriever	1	1		19		3.57	0.5	1.17	0.34		0	285	17.5	9920	0	1	27.8
105	1	3.02039	0.05106	-0.83704	-0.65105			23.05	59.4	5.53	22.8389	1	258.03	374.26	22625.9	14104	188255	37.9	8	1	29.9	16.7	190		0	18.01.2015	09.01.2007		15.11.2015	301	English springer spaniel	1	1		10	23.6	19.35	3.54	0.71	0		0	168	13	39000	0	0	35.7
106	1					0.012	0.01	31.15	58	2.43	5.76367	1						38.6	9.42	0	25.9	7.8	140	48	0	23.01.2015	23.08.2005	15.02.2016		388	German shepherd dog	3	0		10		10.76	1.24	1.66	0.14	80	0	352	14.1	23040	0	1	25.9
107	1							11.04	69.95	8.96	35.9009	1						38	8	0	27.1	44.6	160	35	0	24.01.2015	23.01.2007		17.06.2016	510	Labrador	3	1		11		20.92	1.26	2.52	0.5	320	0	172	14.2	239700	1	1	28.8
109	1	0.65488	-0.43761	1.32809	-0.65645	0.015	1158	11.78	73.15	1.55		1	93.89	187.54	8960.82	10684	67944	39.1	10.33	1	37	5.5	120	20	3	11.02.2015	24.09.2004	07.04.2015		55	Labrador	1	0		18	15.16	12.73	0.61	1.67	0.15		0	418	15.1	173720	1	1	41.6
110	1							14.9	50.75	0.15	0.363911	1						39.3	7.5	1	35.2	5.8	160	36	3	24.03.2015	24.09.2007		15.06.2016	449	Cocker spaniel	3	1		17		6.49	1.71	2.39	0.11		0.68	54	35.3	64800	1	1	25.1
115	1	0.55063	-0.45554	0.05377	-1.27858					1.19		1	153.45	169.24	4800.73	17135	64043	37.8	9.83	1	31	11.6	110	28	2	23.07.2015	23.09.2005	15.09.2015		54	Irish setter	1	0		12	13.29	10.77	0.67	0.53	0		0	234	21.7	206080	1	1	28.7
120	1							16.7	71.4	9.03	80.7154	0						40.8	8.58	1	35.7	5.6	140		2	11.01.2016	11.06.2007	18.01.2016		7	Flat coat retriever	1	0		20	26.06	22.15	1.82	1.3	0		0.78	827	14.2	66480	1	1	31.6
21	2					0.013	0.004												0.58			139.7				15.10.2014	01.03.2014		20.10.2014	5	Dobermann	2	1	Leptospirosis	46		5.78	0.81	2.43	0.91		0	105	12.2			1	30.6
22	2					0.035		27	61.2	2.38		1							5.83			20				03.11.2014	19.12.2008	11.06.2015		220	Irish wolfhound	0	0	Aspiration pneumonia	50		31.23	2.02	0.34	0		0	99	12			1	21.3
23	2	-0.7907	-0.50237	-1.2033	0.36447	0.059	0.3	21.3	60.3	4.73			22.35	75.66	2972.75	14607	25846	38.2	11			2.2	90	24		03.11.2014	03.11.2003		26.11.2014	23	Border collie	0	1	Prostatitis	40		14.96	0.84	0.67	0.17		0.17	245	12.6			1	24.8
25	2					0.055	0.011	19.3	66.6	3.98									8			1.6				14.11.2014	14.11.2006		18.11.2014	4	Cross breed	2	1	Retrobulbar cellulitis	48		21.33	0.77	3.34	0.26		0	143		22900	0	1	36.6
26	2	-0.58545	3.33056	0.29783	-0.0151			15.3	69.75	2.44	4.0697	0	38.55	890.58	3591.99	390327	35662	38.5	10.08			9.2	88	50		05.02.2015	05.01.2005	06.02.2015		1	Labrador	1	0	Bacterial endocarditis	35		28.32	1.89	1.26	0		0	147	13.5			1	26.9
28	2	-0.07748	-0.88701	0.06654	-0.08959			8.73	85.65	2.07	42.0531	1	52.75	63.53	6574	10300	53133	38.4	2.33			22.7	140	28		01.02.2015	17.09.2012		02.08.2015	182	Shar pei	1	1	Leptospirosis	42		7.63	0.99	0.99	0.3		0	442	14.2			1	31.6
29	2	0.36946	0.39426	1.58467	-0.31604			33.1	57.8	2.72		1	47.2	335.62	5336.96	27253	49363	38.3	4.67			0	120	28		02.02.2015	02.06.2010		01.08.2015	180	Weimaraner	1	1	Pancreatitis	57		17.76	1.53	2.19	0		0.44	811	13			0	46.5
201	2											1	33.98	47.03	2312.57	12202	33036	38.4	4.83			2.1	110	24		10.02.2015	10.04.2010		09.03.2015	27	Rhodesian ridgeback	3	1	Gastroenteritis	49		12.62	2.08	1.12	0.16		0	118	12.6			1	37.9
205	2	0.10774	0.09804	1.18953	0.13116			10.93	70.1	2.2	38.9154		54.34	59.52	7795.78	14560	40878	38.7	7			2.2	124	120		02.07.2015	02.07.2008		04.07.2015	2	Staffordshire bull terrier	3	1	Aspiration pneumonia	51		22.14	2.13	2.4	0		0	412	13			0	31.4
206	2	-0.87135	-0.53194	0.87357	0.34403			11.35	68.65	1.93	6.00724		31.49	66.09	550.03	17943	15974	38.7	4			1.8	64	36		23.06.2015	23.06.2011		14.07.2015	21	English springer spaniel	3	1	Foreign body reaction, pneumothorax, pyothorax	38		12.42	0.79	2.2	0.31		0	214	12.5			0	28.5
207	2	-0.95395	-0.72911	-0.95488	-0.26807			13.65	66.2	4.85			23.65	30.41	839.68	12571	22026	38.7	5.83			1.8	88	22		27.07.2015	01.09.2009		29.07.2015	2	Labrador	1	1	Oesophageal stricture	46		7.77	0.37	1.12	0.09		0	288	12.2			0	22.7
208	2											1	13.24	10.3	1905.01	47112	24362	38.2	3			0.8	132	24		14.10.2015	28.09.2012		07.01.2016	85	Cross breed	0	1	Chronic enteropathy	44		7.88	0.69	2.63	2		0	255	12			1	19.9
209	2											0	11.14	16.31	889.1	66368	19961		15.5			14.4	160	24		14.10.2015	14.04.2000		18.10.2015	4	Dachshund	3	0	Pancreatitis	48		37.65	2.43	0.4	0		0	312	12.7			1	41.1
210	2											1	27.82	23.8	6127.72	43063	44814	38	0.17			1	120	40		14.10.2015	01.08.2015		26.11.2015	43	Shih tzu	2	1	Coccidiosis, Giardiasis, Intussusception	31		5.24	1.01	0.47	0		0	432	13.1			0	12.3
211	2												34.33	35.92	3740.19	26335	48810	37.6	1.17			0.6	88			14.10.2015	19.07.2014		20.10.2015	6	Cross breed	0	1	Idiopathic haemorrhagic diarrhoea syndrome	51		17.38	0.84	2.72	0		0	246	12			1	20.8
212	2												26.32	24.21	564.18	102591	33849	38.6	2.33			1.5	84	16		10.10.2015	15.05.2013		16.10.2015	6	Dachshund	0	1	Gastroenteritis	52		7.45	2.32	2.44	0		0	242	11.9			1	14.8
213	2	-0.47007	-0.48192	0.24399	0.44485			13.6	57.6	3.4	9.68898		29.23	20.98	4881.39	70040	34960	37.1	5			1.6	160			18.10.2015	12.10.2010		22.10.2015	4	Bulldog	0	1	Gastroenteritis, pancreatitis, pyoderma	44		13.36	0.97	1.45	0.32		0	355	12.1			1	34.7
214	2							29.9	39.2	2.97	11.4683							35.6	10.67		34.4	4.7	60	16		22.10.2015	25.01.2005		03.11.2015	12	Min Schnauzer	0	1	Pancreatitis, hepatopathy	37	13.94	11.57	0.42	1.53	0.42		0	354	13			1	28.6
215	2	-0.89875	-0.04105	0.49918	-0.63989			16	71.9	2.64	35.3113		26.32	28.06	247.15	209284	33573	38.7	6.33			3.5	112	28		09.11.2015	29.06.2009		14.11.2015	5	Great dane	1	1	Enteropathy, pancreatitis	47		5.57	0	1.45	0.22		0	221	12.5			0	30.6
216	2	-0.81167	-0.42659	-0.70397	-0.56671			17.6	69.4	5.29	55.7286		40.9	31.72	2454.45	115860	41725	38.6	2.58			2.3	56	28		09.11.2015	18.03.2013		10.11.2015	1	English springer spaniel	3	1	Bronchitis, enteropathy	41		4.9	0.2	1.48	0.13		0	316	13.1			1	22.5
217	2							15.8	55.9	3.17	31.7837							37.2	5.33		30.1	189	102	28		09.01.2016	09.09.2010		29.01.2016	20	English springer spaniel	3	1	Chronic hepatitis	49	24.16	21.5	1.45	1.21	0		0	85	12.4			1	26.9
218	2							21.8	59.4	5.31	82.2753							40.4	5		37.9	1.4	100			12.01.2016	08.01.2011		29.01.2016	17	Bichon frise	3	1	Urinary tract infection	51	10.76	8.07	0.65	1.72	0.32		0	311	13.4			1	25.8
31	3							16.7	74.3	6.91									7												Labrador	0
32	3							13.6	75	5.29									7												English springer spaniel	3
33	3					0.06	0.39	36.95	46.45	3.99			15.75	21.52	1067.96	20744	15241		5												Border terrier	0
34	3							18.3	71.6	4.21			10.02	19.32	463.2	25705	12393		4												Greyhound	3
35	3					0.041	0.475	18.85	63.95	1.18			84.16	185.03	2492.5	19603	24512
36	3					0.017	0.031	41.25	43.45	3.79			6.61	6.73	309.91	13601	0.6196		9												Greyhound	1
37	3					0.005	0.003	13	75.7	6.71			19.7	22.7	4992.94	0.515	24073
38	3					0.02	0.16	10.45	79.1	5.19			10.42	9.23	1722.38	0.515	12997		6												Labrador	1
39	3					0.012	0.006	23.55	60.4	4.38			5.94	4.42	559.25	12159	0.6196		5												Cross breed	3
40	3							17.9	69.2	5.01			19.71	13.13	2136.75	0.515	18819		6												Staffordshire bull terrier	3
41	3					0.006		28.15	62	9.95			28.48	38.82	2433.88	11589	21941
42	3					0.002		13.35	66.6	11.5			607.03	549.35	4066.41	12272	29327		11												Poddle	3
43	3							16.9	66.65	3.2									6												Cross breed	3
44	3					0.018	0.069	10.95	79.8	1.95			27.13	15.58	1398.55	141108	25029		4												Whippet	3
45	3							23.7	64.3	1.91			15.27	10.05	37.67	192160	19088		6												Flat coat retriever	3
46	3												21.89	12.74	1377.24	157844	23282														Cross breed	3
47	3					0.023	0.202	24.6	57.65	4.16			18.33	12.52	2324.02	133719	24932		5												Pug	1
48	3							26.65	54.35	2.78			22.35	11.99	2915.05	96238	26097		9												Staffordhisre bull terrier	3
49	3							27.2	53.75	1.36			21.51	1.63	24.71	62063	0.6196		7												Shih tzu	1
50	3							15.9	66.95	4.1			18.56	2.63	460	131766	0.6196		6												Labrador	0
52	3							45.8	43.7	5.99									5.67												Cocker spaniel	1
53	3							11.5	77.5	4.52									0.92												Labrador	3
54	3							19.8	68.9	4.59									1.58												Labrador	1
55	3							38.8	44.6	6.09									1.58												Cross breed	3
56	3							20.8	59.5	5.79									2												Cross breed	3
57	3							23.6	64.3	5.99									4												Cross breed	3
58	3							22	63.5	4.24									7.25												Jack russell terrier	3
59	3							22.6	49.1	2.63									4.5												Viszle	1
60	3							19.3	65.7	3.83									3.5												Labrador	3
62	3							7.39	75.6	3.44									7												Leonberger	1
63	3							24	65	3.38									2.5												Basset hound	3
